# Supplementary material for: Plasma tenofovir trough concentrations are associated with renal dysfunction in Japanese patients with HIV infection: a retrospective cohort study
Source: J Pharm Health Care Sci. 2016 Sep 22;2:22. doi: 10.1186/s40780-016-0056-5 (PMC5034427; doi:10.1186/s40780-016-0056-5)
Supplement: Additional file 1 — Data regarding the 11 patients. (XLSX 10 kb) [file 40780_2016_56_MOESM1_ESM.xlsx]

## Sheet: Sheet1
Data regarding the 11 patients
Patient No.	Rate of decrease in eGFR (%)	Rate of decrease in eGFR uncorrected for BSA (%)	Age (years)	Body weight (kg)	BMI (kg/m2)	BSA (m2)	Plasma TFV concentration (ng/mL)	Concurrent use of a nephrotoxic drug
1	12.7	12.7	44	90.5	30.2	2.04	46	no
2	13.6	13.6	18	60	20.8	1.69	60	no
3	21.6	21.6	32	73	23.8	1.88	88	no
4	26.9	26.9	52	47.3	15.7	1.55	93	yes
5	0	0	26	61.6	21.7	1.7	62	yes
6	53.5	53.5	32	51	17.5	1.59	130	no
7	14.2	14.1	45	81	24.7	2.02	44	no
8	37.3	37.4	52	47.8	17.7	1.5	64	no
9	10.7	10.7	33	56.1	18.2	1.69	52	yes
10	33.2	33.2	62	52.2	17.9	1.6	112	no
11	39	39	44	52.8	16.9	1.65	70	yes
